# Supplementary material for: Blockade of beta adrenergic receptors protects the blood brain barrier and reduces systemic pathology caused by HIV-1 Nef protein
Source: PLoS One. 2021 Nov 16;16(11):e0259446. doi: 10.1371/journal.pone.0259446 (PMC8594844; doi:10.1371/journal.pone.0259446)
Supplement: S1 File — (XLSX) [file pone.0259446.s004.xlsx]

## Sheet: all raw data
FIGURE 1
Nef Western Blot Graph
Treatments
Nef	Nef + Propranolol
4.53693	4.27277
Nef ELISA Graph
Nef	Nef + Propranolol
0.320402	0.737764
2.82229	1.07154
3.15549	0.403887
0.570838	0.821217
2.07228	2.23899
0.988104	1.90555
0.570838	0.654304
1.57201
FIGURE 2
Treatments
Naïve	Propranolol	Nef	Nef + Propranolol
0	28.1021	68.7286	35.8976
0	34.3523	53.103	21.8518
28.1021	0	65.6034	43.7276
12.9405	0	109.355	3.10115
16.675		946.8858*	3.10115
0		2965.71*	21.8518
		34.3523	3.10115
		96.8546	34.3523
		34.3523	15.6016
		109.355
		65.6034
FIGURE 3
Right Hemisphere Graph
Treatments
Naïve	Propranolol	Nef + Propranolol	Nef
79.8511	76.89	66.596	12.97
61.7778	75.347	48.317	5.82
68.5597	64.89	76.581	28.08
79.8511	80.45	79.546	15.654
	66.3942	29.783	12.361
	73.9353	34.725	9.323
	65.1429	58.1183	13.168
	80.2942	63.039	5.772
		61.7778	27.153
			17.064
			30.488
			5.148
			16.972
			17.793
			8.749
			42.493
			18.203
			6.25
			4.49094
			6.42606
			17.064
Left Hemisphere Graph
Treatments
Naïve	Propranolol	Nef + Propranolol	Nef
80.8511	78.543	76.581	3.209
71.7748	65.45	79.546	3.996
78.5457	73.675	29.783	4.392
79.8511	67.457	34.725	6.511
	79.4043	33.747	8.543
	76.7633	74.648	17.318
	80.2023	54.006	19.269
	77.5355	54.638	29.889
		57.985	58.536
		58.889	8.749
		76.569	18.203
		58.1183	6.25
		63.039	4.49094
		50.867	17.89
		61.7768
FIGURE 4
CD68 Graph
Treatments
Naïve	Propranolol	Nef + Propranolol	Nef
8	10	36	38
9	12	31	54
11	8	8	52
12	4	11	50
4	6	9	64
6	2	16	43
11	11	21	60
8	5	10	50
10	12	10	55
4	20	40	56
17	10	30	54
15	15	22	52
20		19	50
		30	30
		35	43
		30
		29
iNOS Graph
Treatments
Naïve	Propranolol	Nef + Propranolol	Nef
0	1	0	13
0	5	0	18
0	2	0	14
2	4	4	17
4	0	2	22
8	3	2	8
4	2	4	14
5	4	3	10
8	3	2	5
10	5	10	12
0	8	15	20
0	5	10	13
	9	15	30
		14	15
		10	16
		12	21
		5	34
		7	20
		10	10
		5	11
Peyer Patches Graph
Treatments
Naïve	Propranolol	Nef + Propranolol	Nef
1.5	0	0.5	25
1	0.5	1	28
2.8	1	0.5	30
1	0.4	0.2	18
2	0.5	1	19
1.8	0.3	0.5	21
1	1	1	35
1.5	1.5	0.5	25
1	1	0.2	29
2.8	5	1	20
3	1.5	1.5	35
2	1	1	21
2.5	1
1	0.4
	0.5
	1.5
	1
	1.5
	1
FIGURE 5
Treatments
Naïve	Propranolol	Nef + Propranolol	Nef
5	0	15	20
8	6	10	35
3	4	15	30
10	10	10	40
15	9	10	20
0	0	8	21
0	5	8	50
2	2	10	45
7	0	11	30
9	3	12	23
2	4	4	20
0	1	3	25
5	10	15	25
8	5	10	28
10	4	15	30
15	0	20	18
2	12	10	19
0	4	12	21
3	8	20	35
7	10	10	25
0	12	9	29
12	5	8	20
		14	35
		10	21
		14	35
		10	21
